# Supplementary material for: The Effect of Personalized Shoe Insoles on Parkinson’s Disease Subjects: A Triple-Blind Randomized Controlled Trial
Source: J Clin Med. 2023 Nov 21;12(23):7204. doi: 10.3390/jcm12237204 (PMC10707212; doi:10.3390/jcm12237204)
Supplement: Supplementary file 1 [file jcm-12-07204-s001.zip]

Archive with 1 entries (1 files):
- jcm-2706765-supplementary.pdf
